# Supplementary material for: Analysis of CD74 Occurrence in Oncogenic Fusion Proteins
Source: Int J Mol Sci. 2023 Nov 5;24(21):15981. doi: 10.3390/ijms242115981 (PMC10650716; doi:10.3390/ijms242115981)
Supplement: Supplementary file 1 [file ijms-24-15981-s001.zip]

Archive with 1 entries (1 files):
- ijms-2643806-supplementary.pdf
